# Supplementary material for: Coalescing traditions—Coalescing people: Community formation in Pannonia after the decline of the Roman Empire
Source: PLoS One. 2020 Apr 29;15(4):e0231760. doi: 10.1371/journal.pone.0231760 (PMC7190109; doi:10.1371/journal.pone.0231760)
Supplement: S1 Table — S1A Table. Anthropological, archaeological and isotope data of the burials from the cemetery of Mözs as well as their classification into Sr isotope data ranges and interpreted group affiliations. S1B Table. Results of carbon, nitrogen and strontium isotope analysis of animal bones and teeth from Mözs. S1C Table. Strontium isotope data of human teeth and bones as well as animal teeth of Neolithic sites in up to 20 km distance from Mözs. S1D Table. Carbon and nitrogen isotope ratios of the quality control standards analysed along with the collagen samples from Mözs. S1E Table. Summary counts and percentages of individuals with 87Sr/86Sr ratios in the different local and non-local isotope ranges according to age and sex, burial groups, and skull deformations. S1F Table. Descriptive statistics of C and N isotope data of various groups of individuals at the cemetery of Mözs, results of pairwise comparisons among these groups and of Mözs with other datasets of the 5th century AD. (XLSX) [file pone.0231760.s001.xlsx]

## Sheet: S1A Table Humans
S1A Table. Anthropological, archaeological and isotope data of the burials from the cemetery of Mözs as well as their classification into Sr isotope data ranges and interpreted group affiliation. For definition of variants of artificial skull deformations see text.
Site	Grave Nr.	Inventory Number	Burial group	Sex	Age group	Artificial skull deformation	Variant of skull deformation	Mongoloid nose form	Lepra	Grave construction	Coffin	Disturbance	Grave goods	Chronology	Tooth type for 87Sr/86Sr	87Sr/86Sr	± 2SD	Sr isotope range	Tooth type for 87Sr/86Sr	87Sr/86Sr	Bone type for δ13C/δ15N	Collagen yield (%)	C%	C% SD	N%	N% SD	C/N atom	δ13C (‰ V-PDB)	δ13C SD	δ15N (‰ AIR)	δ15N SD	Interpreted group affiliation	Criteria of sex assessment for juveniles
Previously investigated material (Salamon and Lengyel 1980; Hakenbeck et al. 2017)
Mözs Icsei-dűlő	MOZ 006		A	female	adult					shaft grave		no	basket-shaped earring, bead, two-sided comb	probably 2. quarter of the 5th cent.	M2	0.710049		Local high			Rib						3.17	-16.359		9.059		possible founder generation
Mözs Icsei-dűlő	MOZ 007		A	female	adult					shaft grave		no	polyhedric earrings, two-sided comb, iron buckle		M2	0.709329		Local center	M3	0.709374	Rib						3.15	-15.455		8.384
Mözs Icsei-dűlő	MOZ 008		A	female	juvenile	x				ledge grave		yes	two-sided comb		M2	0.71059		Non-local high
Mözs Icsei-dűlő	MOZ 009		A	female		x				shaft grave		yes	polyhedric earrings, iron brooches, beads		M2	0.709656		Local high			Rib						3.16	-15.8337		11.0737
Mözs Icsei-dűlő	MOZ 011		A	male	juvenile					N-S oriented		no	Murga-type jug, knife, tweezers(?), bronze(?) buckles decorated with bird heads and almandine, animal bones	2. quarter of the 5th cent.	M2	0.709561		Local center														possible founder generation
Mözs Icsei-dűlő	MOZ 012		A	female	adult					shaft grave		no	polyhedric earrings		M2	0.709502		Local center	M3	0.710375	Rib						3.17	-16.098		10.0937
Mözs Icsei-dűlő	MOZ 018		A	male	adult					shaft grave		modern disturbance			M2	0.708442		Non-local low	M3	0.708333	Rib						3.24	-16.669		10.5137
Mözs Icsei-dűlő	MOZ 019		A	female	adult					shaft grave		no			M2	0.70953		Local center	M3	0.710504	Rib						3.18	-17.0867		10.7087
Mözs Icsei-dűlő	MOZ 021		A	male		x				symbolic brick construction		no	two-sided comb, silver hair rings, bronze buckle								Rib						3.23	-16.868		11.0457		cultural amalgamation
Mözs Icsei-dűlő	MOZ 022		A	female	adult					shaft grave		no									Rib						3.14	-18.3673		7.52933
Mözs Icsei-dűlő	MOZ 023		A	male						brick construction		no	silver hair rings, iron buckle	2. quarter of the 5th cent.							Rib						3.16	-17.277		11.3203		possible founder generation
Mözs Icsei-dűlő	MOZ 024		A	male						shaft grave		modern disturbance									Rib						3.21	-16.3473		10.2057
Mözs Icsei-dűlő	MOZ 027		A	male	adult					ledge grave		no	knife, iron buckles		M2	0.7102		Local high	M3	0.710105	Rib						3.15	-16.411		10.6333
Mözs Icsei-dűlő	MOZ 1-5		A	?	?	x									M2	0.70941		Local center	M3	0.709532
This study
Mözs Icsei-dűlő	29	97.1.1	C	male	Ad-Mat.	x	I			shaft grave	x	no	two-sided comb		Tooth 17	0.71106	1e-05	Non-local high			Rib	9.08795	41.2004	0.106674	14.8803	0.0330659	3.23026	-16.167	0.0179605	10.4091	0.00754644	group with similar Sr, C, N isotope ratios
Mözs Icsei-dűlő	30	97.1.2	C	female	Mat-Sen.					shaft grave		no			---						Rib	19.7003	42.9049	0.107148	15.4673	0.0333841	3.23623	-16.1788	0.0215781	10.3187	0.073999
Mözs Icsei-dűlő	31	97.1.3	C	undetermined	Infans I.	x	I			shaft grave		yes			Tooth 17	0.70943	2e-05	Local center			Rib	22.4195	43.3435	0.073346	15.5598	0.0234895	3.24988	-15.0486	0.00616741	9.06951	0.0316691
Mözs Icsei-dűlő	32	97.1.4	C	male	Maturus					shaft grave		no			Tooth 27	0.71019	2e-05	Local high			Rib	16.6899	43.071	0.140839	15.5462	0.0290867	3.23227	-16.7612	0.0171594	10.2107	0.00748294
Mözs Icsei-dűlő	33	97.1.5	C	undetermined	Infans II.	x	I			shaft grave		yes			Tooth 46	0.71112	2e-05	Non-local high			Right humerus	17.6394	41.6695	0.127716	15.0784	0.0552903	3.22411	-15.914	0.0338154	9.12933	0.0170365
Mözs Icsei-dűlő	34	97.1.6	C	female	Adultus	x	II			shaft grave		yes	one-sided comb	3. quarter of the 5th cent.	Tooth 47	0.71074	1e-05	Non-local high			Rib	19.4173	43.3965	0.125299	15.5554	0.0385509	3.25476	-16.2851	0.0190538	10.4414	0.0417427	group with similar Sr, C, N isotope ratios
Mözs Icsei-dűlő	35	97.1.7	C	undetermined	Infans I.	x	II			shaft grave		yes	two-sided comb		Tooth 36	0.70942	1e-05	Local center			Femur	18.6171	42.0931	0.00689442	15.2274	0.0161501	3.22501	-16.5253	0.00840476	9.65175	0.0429052
Mözs Icsei-dűlő	36	97.1.8	C	undetermined	Infans I.					shaft grave		yes	pottery fragment		Tooth 84	0.7094	2e-05	Local center			Rib	20.3041	42.2453	0.0824683	14.885	0.0188928	3.31113	-15.9824	0.0213143	11.7647	0.0596326
Mözs Icsei-dűlő	37	97.1.9	C	undetermined	Infans I.	x				shaft grave		yes			Tooth 46	0.70933	3e-05	Local center			Left tibia	23.5825	43.3033	0.0406479	15.4882	0.0136349	3.26187	-16.7853	0.00425336	10.8406	0.0261399
Mözs Icsei-dűlő	38	97.1.10	C	undetermined	Infans I.	x				shaft grave		no	beads (6)		Tooth 74	0.70948	2e-05	Local center			Right femur	22.6691	43.1207	0.0570309	15.3912	0.0182923	3.26858	-15.2735	0.0175238	12.5497	0.0238986
Mözs Icsei-dűlő	39	97.1.11	C	male	Maturus	x	I			shaft grave		yes	iron buckle		Tooth 47	0.70959	2e-05	Local high			Rib	22.4545	41.9569	0.21007	15.1172	0.088616	3.23802	-17.116	0.0091879	10.7332	0.0185194
Mözs Icsei-dűlő	40	97.1.12	C	male	Maturus	x	IV			shaft grave		no			Tooth 27	0.71193	1e-05	Non-local high			Rib	9.01004	42.6383	0.103002	14.5251	0.0583635	3.42475	-16.873	0.0710101	11.0471	0.0453954
Mözs Icsei-dűlő	41	97.1.13	C	undetermined	Infans I.	x				shaft grave		no			Tooth 85	0.70998	3e-05	Local high			Rib	19.5084	42.2366	0.10984	14.9064	0.0328993	3.30569	-12.8119	0.0165964	12.858	0.0375264
Mözs Icsei-dűlő	42	97.1.14	C	undetermined	Infans I.	x				niche grave		yes			Tooth 55	0.7109	1e-05	Non-local high			Rib	19.6293	43.0825	0.425218	15.3011	0.15823	3.28493	-14.6108	0.012748	11.1466	0.0520275
Mözs Icsei-dűlő	43	97.1.15	C	undetermined	Infans II.	x	II			niche grave		no	polyhedric earrings, lunula, roman coin, necklace with pendants, mirror, two-sided comb	3. quarter of the 5th cent.	Tooth 27	0.71043	1e-05	Non-local high			Rib	19.174	42.7322	0.187142	15.2156	0.0413812	3.27653	-16.0601	0.0185396	10.9135	0.0371515	group with similar Sr, C, N isotope ratios
Mözs Icsei-dűlő	44	97.1.16	B	female	Juv-Ad.	x	II			shaft grave		yes	polyhedric earrings		Tooth 27	0.70927	1e-05	Local low			Rib	16.5177	42.9219	0.117254	15.2489	0.0425715	3.28389	-16.7606	0.00917311	10.2063	0.107301		Overall gracile shape of postcranial skeleton; small vertical diameter of the caput femoris (39 mm); open, rather V-shaped incisura ischiatica major; moderate sulcus praeauricularis; wide, flared ilium; pronounced ventral arch of the sarcum; moderately developed linea aspera; small processus mastoideus; slighly pronounced mental eminence; gracile masseter region; round orbit shape; sharp supraorb…
Mözs Icsei-dűlő	45	97.1.17	B	female	Ad-Mat.	x	III			ledge grave		no			Tooth 47	0.71158	2e-05	Non-local high			Rib	21.1571	43.191	0.126643	15.3284	0.0364279	3.28733	-16.3659	0.00412363	10.2963	0.0630668
Mözs Icsei-dűlő	46	97.1.18	B	male	Maturus					shaft grave		no	iron fragment		Tooth 47	0.7105	2e-05	Non-local high			Rib	21.2515	43.4269	0.207371	15.4454	0.0829828	3.28025	-16.6364	0.0247782	10.2722	0.0420237	group with similar Sr, C, N isotope ratios
Mözs Icsei-dűlő	47	97.1.19	B	male	Adultus					ledge grave		no			Tooth 27	0.71059	1e-05	Non-local high			Rib	21.1737	43.1973	0.239764	15.2857	0.0350735	3.29699	-17.387	0.027529	11.5936	0.0491802
Mözs Icsei-dűlő	48	97.1.20	B	female	Adultus					shaft grave		no	polyhedric earring, silver earring with basket pendant	probably 3. quarter of the 5th cent.	Tooth 17	0.70901	2e-05	Local low			Rib	18.8592	42.5758	0.0998875	15.0265	0.0453945	3.3056	-17.0129	0.0135345	9.31148	0.0957837
Mözs Icsei-dűlő	49	97.1.21	B	female	Juvenis	x				SW-NE orientation		no			Tooth 27	0.70998	1e-05	Local high			Rib	12.4749	40.8603	0.367298	14.5837	0.122864	3.26873	-15.4165	0.026445	9.29496	0.0427527		Overall gracile shape of the postcranial skeleton; small vertical diameter of the caput femoris (41 mm); moderately developed linea aspera; open incisura ischiatica major; pronounced sulcus praeauricularis; rather oval pelvic inlet; strongly tilted ilium; wide sacrum; slight ventral arch; round orbit shape; sharp supraorbital margin; large mandibular angle; rounded mentum; gracile masseter region…
Mözs Icsei-dűlő	50	97.1.22	B	male	Maturus					shaft grave		yes	damascened buckle, two-sided comb		Tooth 47	0.70978	1e-05	Local high			Rib	21.2414	40.9178	0.159652	14.5561	0.0579442	3.27955	-16.8998	0.0250797	11.0893	0.0650522
Mözs Icsei-dűlő	51	97.1.23	B	female	Adultus	x	IV			shaft grave		no			Tooth 47	0.7106	2e-05	Non-local high			Rib	19.3382	42.4374	0.0725817	15.049	0.0129827	3.28994	-16.3574	0.0116991	10.5929	0.0637143	group with similar Sr, C, N isotope ratios
Mözs Icsei-dűlő	52	97.1.24	B	undetermined	Infans II.	x	II	x		shaft grave		no			Tooth 47	0.70953	1e-05	Local center			Rib	21.6166	42.8987	0.326459	15.1513	0.0799126	3.30325	-16.2447	0.0160343	9.90399	0.055129
Mözs Icsei-dűlő	53	97.1.25	B	female	Adultus	x	III	x		ledge grave	x	no	Bakodpuszta-type brooches (silver)	3rd quarter of 5th century	Tooth 47	0.70946	1e-05	Local center			Rib	22.6244	43.297	0.0588778	15.3389	0.0530224	3.29314	-16.5994	0.0322534	10.6266	0.0997511
Mözs Icsei-dűlő	54	97.1.26	B	male	Adultus					brick construction		no		probably 2. quarter of the 5th cent.	Tooth 17	0.71005	1e-05	Local high			Rib	12.9499	38.1215	0.462073	13.5481	0.162353	3.28277	-17.8658	0.0121687	10.6646	0.0665465	possible founder generation
Mözs Icsei-dűlő	55	97.1.27	B	female	Juv-Ad.	x				shaft grave		no	beads, brooch with inverted feet		Tooth 47	0.7093	3e-05	Local center			Rib	16.5196	42.6969	0.541221	15.1336	0.208035	3.29156	-16.8887	0.0126208	11.0186	0.0327422		Gracile postcranial skeleton; sideways sloping ilium; wide sacrum; slight ventral arch; sharp edged, triangular foramen obturator; gracile mandible with open angle; round orbit shape; sharp supraorbital margins; moderate, slightly pointed mental eminence.
Mözs Icsei-dűlő	56	97.1.28	B	undetermined	Infans II.	x				brick construction		no	bone buckle		Tooth 27	0.70959	2e-05	Local high			Rib	19.6266	43.4712	1.93274	15.365	0.669231	3.30077	-15.2188	0.0171993	9.66814	0.0113669	cultural amalgamation
Mözs Icsei-dűlő	57	97.1.29	B	female	Senilis					brick construction		no		probably 2. quarter of the 5th cent.	No sample (geriatric jaw, no teeth)						Rib	22.3635	43.0994	2.30971	15.2238	0.785972	3.3029	-17.3692	0.0157781	9.61143	0.0538236	possible founder generation
Mözs Icsei-dűlő	58	97.1.30	B	female	Maturus					brick construction		yes	beads	probably 2. quarter of the 5th cent.	Tooth 47	0.7097	2e-05	Local high			Rib	8.79976	41.9444	0.0166547	14.6995	0.0426683	3.32902	-15.9323	0.0136602	11.2269	0.0605938	possible founder generation
Mözs Icsei-dűlő	59	97.1.31	B	female	Maturus					shaft grave		modern disturbance			Tooth 17	0.70885	2e-05	Local low			Rib	13.8675	44.5001	0.174089	15.9733	0.0254819	3.25023	-16.7656	0.0211195	10.1744	0.0026329
Mözs Icsei-dűlő	60	97.1.32	B	female	Mat-Sen.					brick construction		no		probably 2. quarter of the 5th cent.	Tooth 38	0.70921	5e-05	Local low			Rib	14.2113	44.5023	0.0724027	15.9703	0.0257276	3.25099	-18.372	0.00290915	11.0288	0.0225707	possible founder generation
Mözs Icsei-dűlő	61	97.1.33	B	male	Adultus					brick construction		no	bronze ring, iron buckle	probably 2. quarter of the 5th cent.	Tooth 17	0.70877	3e-05	Local low			Rib	11.1538	44.2967	0.054984	15.816	0.050302	3.26754	-16.589	0.0287933	10.4931	0.0152349	possible founder generation
Mözs Icsei-dűlő	62	97.1.34	B	female	Senilis					shaft grave		yes	beads, polyhedric earrings, arm rings		Tooth 17	0.70877	3e-05	Local low			Rib	9.0631	43.9936	0.0963307	15.6586	0.0255438	3.27781	-16.2195	0.0116802	8.96572	0.0497746
Mözs Icsei-dűlő	63	97.1.35	B	male	Mat-Sen.					shaft grave		no	two-sided comb, beads, iron buckles		Tooth 47	0.70967	1e-05	Local high			Rib	5.06292	44.7654	0.101946	15.8932	0.027529	3.28609	-16.8402	0.017753	10.998	0.0128355
Mözs Icsei-dűlő	64	97.1.36	B	undetermined	Infans I.	x				shaft grave		yes	Bakodpuszta-type brooches (silver), pottery, amber beads	3. quarter of the 5th cent.	Tooth 36	0.70905	1e-05	Local low			Left tibia	19.4689	45.5259	0.0817014	16.302	0.0619662	3.2581	-12.4202	0.0085709	12.6228	0.0608419
Mözs Icsei-dűlő	65	97.1.37	B	female	Ad-Mat.	x	III	x	x	shaft grave	x	no			Tooth 17	0.70901	1e-05	Local low			Rib	17.4767	45.8706	0.0531422	16.3746	0.035424	3.26821	-15.3521	0.0167725	9.98848	0.00376787
Mözs Icsei-dűlő	66	97.1.38	B	undetermined	Infans I.	x	III			shaft grave		no			Tooth 46	0.7094	1e-05	Local center			Rib	12.2236	44.8022	0.0485594	16.0112	0.0129041	3.26454	-14.8458	0.0203984	10.363	0.0493473
Mözs Icsei-dűlő	67	97.1.39	B	female	Adultus					shaft grave		no	polyhedric earring		Tooth 17	0.70899	1e-05	Local low			Rib	6.89763	43.8745	0.0887929	15.5285	0.0845582	3.29632	-18.1938	0.024041	7.57036	0.0559975
Mözs Icsei-dűlő	68	97.1.40	B	male	Ad-Mat.					shaft grave		yes			Tooth 37	0.71033	2e-05	Local high			Rib	14.1413	45.6445	0.144895	16.2385	0.0205811	3.27936	-15.9166	0.00122839	11.1482	0.0403041
Mözs Icsei-dűlő	69	97.1.41	B	male	Ad-Mat.	x	IV			shaft grave		yes	strap-end, belt mount, iron buckle, tweezers, knife	3. quarter of the 5th cent.	Tooth 37	0.71071	2e-05	Non-local high			Rib	15.6146	45.4444	0.0728079	16.24	0.0558972	3.26468	-15.9153	0.0171728	10.9412	0.0313941	group with similar Sr, C, N isotope ratios
Mözs Icsei-dűlő	70	97.1.42	B	undetermined	Infans?					shaft grave		modern disturbance			---						Fibula	4.63638	27.7305	0.851263	10.1559	0.269016	3.18558	-20.668	0.0219161	9.80809	0.0816481
Mözs Icsei-dűlő	71	97.1.43	B	male	Adultus	x	IV			symbolic brick construction		no		probably 2. quarter of the 5th cent.	Tooth 27	0.70976	1e-05	Local high			Rib	5.40222	44.1087	0.171355	15.5672	0.0432	3.30568	-16.6044	0.038629	11.0917	0.0247066	cultural amalgamation
Mözs Icsei-dűlő	72	97.1.44	B	male	Adultus					special placement of the body		no	brooch with inverted feet, iron knife		Tooth 47	0.7109	2e-05	Non-local high			Rib	18.952	45.1677	0.136636	16.1612	0.0619357	3.26063	-16.3071	0.0094514	11.2409	0.00724215	group with similar Sr, C, N isotope ratios
Mözs Icsei-dűlő	73	97.1.45	B	male	Adultus	x	IV	x				yes	two-sided comb, iron knife, iron buckle, brooch fragment		Tooth 37	0.7107	1e-05	Non-local high			Rib	8.73805	43.0012	0.226244	16.4534	0.0764067	3.0491	-16.0339	0.0374481	9.88211	0.0121912	group with similar Sr, C, N isotope ratios
Mözs Icsei-dűlő	74	97.1.46	B	female	Maturus	x	III	x		shaft grave		yes	polyhedric earrings, amber beads, beads, two-sided comb, bronze ring	3. quarter of the 5th cent.	Tooth 17	0.71085	1e-05	Non-local high			Rib	15.6602	43.2837	0.0979433	16.7668	0.0393219	3.01176	-16.6143	0.0203651	10.4791	0.0668825	group with similar Sr, C, N isotope ratios
Mözs Icsei-dűlő	75	97.1.47	B	undetermined	Infans I.	x	I			shaft grave	x	yes			Tooth 36	0.70938	1e-05	Local center			Rib	23.3711	43.6839	0.1015	17.0268	0.0333122	2.9932	-17.2688	0.0288494	10.5822	0.0306969
Mözs Icsei-dűlő	76	97.1.48	B	male	Ad-Mat.				x	shaft grave		yes			Tooth 17	0.70946	2e-05	Local center			Rib	6.56626	32.407	0.191229	12.5142	0.0857033	3.02122	-16.504	0.0128315	9.94654	0.0589625
Mözs Icsei-dűlő	77	97.1.49	B	female (?)	Maturus	x	II			shaft grave		yes	beads		Tooth 17	0.71089	2e-05	Non-local high			Rib	13.5911	43.3346	0.236491	16.7442	0.0708615	3.01938	-16.3615	0.0147254	10.185	0.0330245	group with similar Sr, C, N isotope ratios
Mözs Icsei-dűlő	78	97.1.50	C	female	Mat-Sen.					niche grave		no			Tooth 17	0.71	2e-05	Local high			Rib	17.4318	44.4523	0.237987	17.316	0.0909779	2.99498	-16.2817	0.0141958	10.9026	0.0697063
Mözs Icsei-dűlő	79	97.1.51	C	undetermined	Infans II.	x	III			shaft grave		no			Tooth 85	0.70934	2e-05	Local center			Rib	16.8838	43.9779	0.20741	17.1599	0.112347	2.98996	-17.9215	0.0137202	10.0854	0.0492982
Mözs Icsei-dűlő	80	97.1.52	B	male	Adultus	x	III			shaft grave		no			Tooth 27	0.71096	3e-05	Non-local high			Rib	18.2794	44.0306	0.118051	17.1666	0.0501809	2.99239	-16.0776	0.00765178	10.0369	0.0121735	group with similar Sr, C, N isotope ratios
Mözs Icsei-dűlő	81	97.1.53	B	undetermined	Infans II.	x	III			shaft grave		no			Tooth 17	0.70936	3e-05	Local center			Rib	19.6654	43.4913	0.361998	16.783	0.0749015	3.02329	-17.6042	0.036914	9.7168	0.0388254
Mözs Icsei-dűlő	82	97.1.54	B	male	Adultus	x	IV	x	x	shaft grave		no	scramasax, garnet-inlayed buckle, damascened buckle, belt mount, silver strap-end, fragments	3. quarter of the 5th cent.	Tooth 17	0.71087	2e-05	Non-local high			Rib	4.15016	42.9785	0.436764	16.0719	0.0670381	3.11983	-16.4825	0.0384187	10.6163	0.0762385	group with similar Sr, C, N isotope ratios
Mözs Icsei-dűlő	83	97.1.55	C	male	Ad-Mat.					shaft grave		no			Tooth 17	0.71103	2e-05	Non-local high			Rib	8.55295	40.8804	0.223337	15.5637	0.0556804	3.06442	-18.334	0.025942	10.5184	0.0213327
Mözs Icsei-dűlő	84	97.1.56	B	female	Maturus	x				shaft grave		yes			Tooth 27	0.71186	4e-05	Non-local high			Rib	16.0943	42.8908	0.287445	16.4201	0.085464	3.04744	-16.3806	0.0221898	10.0901	0.0346919
Mözs Icsei-dűlő	85	97.1.57	B	undetermined	Infans I.	x	I			shaft grave		yes			Tooth 46	0.70952	1e-05	Local center			Rib	20.3277	43.239	0.167393	16.6138	0.0185734	3.03636	-16.488	0.0341794	9.3508	0.0403096
Mözs Icsei-dűlő	86	97.1.58	B	female	Juvenis	x	III			shaft grave		no	silver earrings, beads	2. quarter of the 5th cent.	Tooth 47	0.71003	2e-05	Local high			Rib	15.5698	42.9608	0.122567	16.4675	0.0403501	3.04362	-17.1634	0.0127465	9.56423	0.00689395	cultural amalgamation	Gracile postcranial skeleton; moderately developed linea aspera; sideways sloping, flat and wide ilium; moderately open incisura ischiatica major; clearly present sulcus auricularis; gracile mandible with open angle; round shape of orbits; sharp supraorbital margin.
Mözs Icsei-dűlő	87	97.1.59	B	female	Juvenis	x				shaft grave		yes	arm ring, iron buckle		Tooth 37	0.71048	2e-05	Non-local high			Rib	17.4826	43.0741	0.112019	16.4539	0.0489952	3.05418	-16.4971	0.00508784	8.90155	0.090643		Gracile postcranial skeleton; open incisura ischiatica major; clearly present sulcus auricularis; sideways, sloping, flat and wide ilium; gracile mandible with open angle; round orbit shape; sharp supraorbital margin.
Mözs Icsei-dűlő	88	97.1.60	B	undetermined	Inf. II.-Juv.					shaft grave		yes			Tooth 47	0.70943	3e-05	Local center			Rib	18.8892	43.2594	0.0522772	16.7396	0.0541035	3.01497	-15.8075	0.0473388	9.28822	0.0215115
Mözs Icsei-dűlő	89	97.1.61	B	female	Maturus					shaft grave		yes			Tooth 27	0.70935	1e-05	Local center			Rib	21.555	43.6568	0.0679931	16.7699	0.0375521	3.03716	-15.7327	0.0555088	11.0894	0.0360968
Mözs Icsei-dűlő	90	97.1.62	B	male	Maturus	x	I			shaft grave		yes	tweezers, iron buckle, two-sided comb		Tooth 37	0.70953	2e-05	Local center			Rib	20.7511	37.2679	0.211577	14.3542	0.0638126	3.02902	-16.4007	0.0239055	11.0469	0.0576264
Mözs Icsei-dűlő	91	97.1.63	B	undetermined	Infans I.	x				shaft grave		yes			Tooth 85	0.70942	1e-05	Local center			Left femur	12.3564	42.8821	0.221581	16.649	0.0624331	3.00494	-15.5905	0.0133104	10.4084	0.033708
Mözs Icsei-dűlő	92	97.1.64	B	male	Maturus					shaft grave		yes		probably 2. quarter of the 5th cent.	Tooth 37	0.7095	3e-05	Local center			Rib	18.9517	43.6489	0.0844976	16.8971	0.0356158	3.01375	-15.8953	0.00726946	10.3194	0.0388022	possible founder generation
Mözs Icsei-dűlő	93	97.1.65	B	undetermined	Infans II.	x	II			shaft grave		no	beads		Tooth 36	0.70986	1e-05	Local high			Rib	15.3679	42.9978	0.100243	16.6852	0.0287508	3.0065	-17.0052	0.0157469	10.0463	0.0291339
Mözs Icsei-dűlő	94	97.1.66	B	female	Ad-Mat.	x	III			ledge grave		yes	polyhedric earrings, beads, amber bead, brooches with inverted feet	probably 3. quarter of the 5th cent.	Tooth 17	0.71093	1e-05	Non-local high			Rib	16.6186	43.3466	0.255245	16.775	0.035	3.01466	-15.0599	0.0570293	9.77917	0.0352039
Mözs Icsei-dűlő	95	97.1.67	C	female	Mat-Sen.					shaft grave		yes			Tooth 47	0.70967	2e-05	Local high			Rib	7.01972	38.2109	0.562131	14.543	0.227	3.06535	-17.6097	0.0222999	10.269	0.00869831
Mözs Icsei-dűlő	96	97.1.68	C	female	Maturus	x	III			shaft grave		no			Tooth 47	0.71053	3e-05	Non-local high			Rib	22.7835	40.445	0.0863975	15.614	0.027	3.02202	-16.9628	0.0096166	9.22197	0.0163692
Salamon Á, and Lengyel I. 1980. Kinship interrelations in a fifth-century 'Pannonian' cemetery: an archaeological and palaeobiological sketch of the population fragment buried in the Mozs cemetery, Hungary. World Archaeology 12(1):93-104.
Hakenbeck S, Evans J, Chapman H, and Fóthi E. 2017. Practising pastoralism in an agricultural environment: An isotopic analysis of the impact of the Hunnic incursions on Pannonian populations. PLOS ONE 12(3):e0173079.

## Sheet: S1B Table Animals
S1B Table. Results of carbon, nitrogen and strontium isotope analysis of animal bones and teeth from Mözs.
Site	Context	Skeletal element	Species	Sample	Collagen yield [%]	N [%]	N [%] SD	C [%]	C [%] SD	C/N atom	δ¹⁵N [‰ AIR]	δ¹⁵N [‰ AIR] SD	δ¹³C [‰ VPDB]	δ¹³C [‰ VPDB] SD	Sample	Skeletal element	87Sr/86Sr	2 SD	Reference
Mözs Icsei-dűlő	S-9/II; Objekt 306	Tibia sinister	Ovis aries/Capra hircus	MOZS 306_T3_TI	16.6198	15.3567	0.0416333	42.53	0.176918	3.22735	5.54646	0.00344864	-20.5361	0.0606876					This study
Mözs Icsei-dűlő	S-9/II; Objekt 325	Femur	Sus domesticus	MOZS 325_T_FE	7.04767	12.5767	0.0152753	34.8967	0.205508	3.23312	6.9218	0.0544716	-20.9673	0.066836	MOZS 325_T_M1	lower right M1	0.70919	2e-05	This study
Mözs Icsei-dűlő	S-9/II; Objekt 344	Radius	Ovis aries/Capra hircus	MOZS 344_T1_RA	18.3645	15.9067	0.0152753	44.0333	0.0550757	3.23587	5.13123	0.00881412	-19.9809	0.0227734					This study
Mözs Icsei-dűlő	S-9/II; Objekt 344	Ulna	Aves	MOZS 344_T2_UL	8.90663	15.32	0.144222	43.5333	0.417413	3.31548	5.80026	0.0288733	-21.3299	0.0565849					This study
Mözs Icsei-dűlő	S-9/II; Objekt 344	Humerus	Sus domesticus	MOZS 344_T3_HU	5.99673	11.0933	0.259679	30.9567	0.59911	3.26998	5.3008	0.0379763	-20.8487	0.0270086					This study
Mözs Icsei-dűlő	S-9/II; Objekt 345	Humerus	Sus domesticus	MOZS 345_T_HU	6.13352	11.66	0.204206	32.58	0.554617	3.27166	6.37702	0.0760287	-20.9092	0.0562525	MOZS 345_T_M3	lower right M3	0.71006	1e-05	This study
Mözs Icsei-dűlő	S-9/II; Objekt 346	Tibia sinister	Ovis aries/Capra hircus	MOZS 346_T_TI	11.3487	14.4833	0.0404145	40	0.0953939	3.21889	3.75003	0.0504814	-20.7473	0.0269082					This study
Mözs Icsei-dűlő	S-9/II; Objekt 861	Costa	Bos taurus	MOZS 861_T1_CO	6.46872	15.3567	0.0665833	43.19	0.0754983	3.27259	6.18047	0.058995	-16.2014	0.0201701					This study
Mözs Icsei-dűlő	S-9/II; Objekt 861	Femur	Bos taurus	MOZS 861_T2_FE	16.9103	15.4133	0.38397	42.61	0.883346	3.21952	5.51277	0.0388555	-18.501	0.040721					This study
Mözs Icsei-dűlő	S-9/II; Objekt 863	Scapula	Ovis aries/Capra hircus	MOZS 863_T1_SC	2.93362	14.8567	0.125831	42.6767	0.433167	3.34844	6.2438	0.0569697	-20.3288	0.0225418					This study
Mözs Icsei-dűlő	S-9/II; Objekt 863	Ulna	Canis lupus familiaris	MOZS 863_T2_UL	5.6373	14.77	0.07	41.72	0.199249	3.28932	8.65438	0.0417408	-20.9115	0.0694616					This study
Mözs Icsei-dűlő	S-9/II; Objekt 306	Maxilla	Bos taurus	MOZS 306_T1_MAX	7.33886	15.1833	0.0208167	42.12	0.1249	3.22307	5.41935	0.037321	-19.004	0.034434					This study
Mözs Icsei-dűlő	S-9/II; Objekt 306	Ulna	Sus domesticus	MOZS 306_T2_UL	17.763	15.6333	0.176163	43.36	0.336452	3.22371	8.88121	0.0532807	-20.8423	0.0812386					This study
Mözs Icsei-dűlő	Grave 37	indet.	indet.	MOZS 37_T_Knochen	14.0184	9.632	0.233	25.0496	0.65431	3.0341	7.06122	0.0281652	-20.6108	0.0408786					This study
Mözs Icsei-dűlő	Obj.: 328		Sus domesticus												MOZS 328_T_Pd4	lower left Pd4	0.70944	1e-05	This study
Mözs Icsei-dűlő	Obj.: 306		Bos taurus												MOZS 306_T_M2	upper M2	0.70988	2e-05	This study
Mözs Icsei-dűlő	Obj.: 863		Sus domesticus												MOZS 863_T_M3	lower left M3	0.70889	1e-05	This study
Mözs Icsei-dűlő	Obj.: 344		Sus domesticus												MOZS 344_T_M3	lower M3	0.70944	2e-05	This study
	Object 7		Bos taurus	MOZ F002						3.18575	6.88833		-20.565						Hakenbeck et al. 2017
	Object 7		Bos taurus	MOZ F004						3.20113	6.64933		-19.6773						Hakenbeck et al. 2017
	Object 7		Bos taurus	MOZ F007						3.23592	7.86867		-17.7113						Hakenbeck et al. 2017
	Object 7		Bos taurus	MOZ F008						3.23704	6.509		-19.726						Hakenbeck et al. 2017
	Object 27		Bos taurus	MOZ F012						3.26572	7.15967		-20.7967						Hakenbeck et al. 2017
	Object 27		Bos taurus	MOZ F015						3.25901	7.213		-20.2577						Hakenbeck et al. 2017
	Object 27		Bos taurus	MOZ F016						3.2444	5.82233		-19.733						Hakenbeck et al. 2017
	Object 27		Ovis aries	MOZ F003						3.27574	7.856		-20.7643						Hakenbeck et al. 2017
	Object 7		Ovis aries	MOZ F006						3.2661	7.17667		-20.451						Hakenbeck et al. 2017
	Object 7		Ovis aries	MOZ F011						3.24808	6.957		-20.355						Hakenbeck et al. 2017
	Object 27		Ovis aries	MOZ F018						3.25238	7.99567		-20.6247						Hakenbeck et al. 2017
	Object 28		Capra aegagrus hircus	MOZ F023						3.18	7.71167		-18.6063						Hakenbeck et al. 2017
	Object 7		Sus domesticus	MOZ F010						3.25691	6.95133		-20.414						Hakenbeck et al. 2017
	Object 27		Sus domesticus	MOZ F013						3.24341	6.47867		-20.775						Hakenbeck et al. 2017
	Object 7		Sus domesticus	MOZ F014						3.24666	6.76367		-20.5313						Hakenbeck et al. 2017
	Object 27		Sus domesticus	MOZ F020						3.2649	5.64467		-20.7563						Hakenbeck et al. 2017
	Object 27		Sus domesticus	MOZ F022						3.19	6.17867		-20.6427						Hakenbeck et al. 2017
	Object 27		Gallus gallus	MOZ F021						3.22506	9.06467		-16.5317						Hakenbeck et al. 2017
	Object 21		Cervus elaphus	MOZ F025						3.2	7.336		-19.3067						Hakenbeck et al. 2017
	Object 27		Canis lupus	MOZ F017						3.26101	6.589		-20.2523						Hakenbeck et al. 2017
	Object 27		Canis lupus	MOZ F019						3.2107	7.109		-20.7863						Hakenbeck et al. 2017
	Object 7		Cyprinus carpio	MOZ F026						3.31	8.94767		-23.1207						Hakenbeck et al. 2017
																			Hakenbeck et al. 2017
Hakenbeck S, Evans J, Chapman H, and Fóthi E. 2017. Practising pastoralism in an agricultural environment: An isotopic analysis of the impact of the Hunnic incursions on Pannonian populations. PLOS ONE 12(3):e0173079.

## Sheet: S1C Table Neolithic samples
S1C Table. Strontium isotope data of human teeth and bones as well as animal teeth of Neolithic sites in up to 20 km distance from Mözs.
Site	Chronology	Individual	Context	Species	Sample	Skeletal element	87Sr/86Sr	2 SD	Sample	Skeletal element	87Sr/86Sr	2 SD
Human samples
Bölcske Gyürüsvölgy M3-TO 14. lh.	Linearbandkeramik	BÖVÖ 1	Object 41	Homo sapiens sapiens	BÖVÖ 01 A	Molar 2 (17)	0.70933	2e-05
Bölcske Gyürüsvölgy M3-TO 14. lh.	Linearbandkeramik	BÖVÖ 2	Object 62	Homo sapiens sapiens	BÖVÖ 02 A	Molar 1 (26)	0.70939	1e-05	BÖVÖ 02 E	Femur	0.70919	1e-05
Bölcske Gyürüsvölgy M3-TO 14. lh.	Linearbandkeramik	BÖVÖ 3	Object 63	Homo sapiens sapiens	BÖVÖ 03 A	Molar 1 (36)	0.71001	4e-05	BÖVÖ 03 E	Femur	0.70951	2e-05
Bölcske Gyürüsvölgy M3-TO 14. lh.	Linearbandkeramik	BÖVÖ 4	Object 116	Homo sapiens sapiens	BÖVÖ 04 A	Molar 1 (46)	0.70937	3e-05
Bölcske Gyürüsvölgy M3-TO 14. lh.	Linearbandkeramik	BÖVÖ 5	Object 117	Homo sapiens sapiens	BÖVÖ 05 A	Molar 1 (36)	0.70937	2e-05
Harta-Gátőrház	Linearbandkeramik	HARG 1	Object 115	Homo sapiens sapiens	HARG_1_A	Premolar	0.70952	4e-05	HARG_1_E	Humerus	0.70922	4e-05
Harta-Gátőrház	Linearbandkeramik	HARG 2	Object 132/176	Homo sapiens sapiens	HARG_2_A	Molar 1 (26)	0.70913	1e-05
Harta-Gátőrház	Linearbandkeramik	HARG 3	Object 137	Homo sapiens sapiens	HARG_3_A	Molar 1 (36)	0.70924	5e-05	HARG_3_E	Femur	0.7092	5e-05
Harta-Gátőrház	Linearbandkeramik	HARG 4	Object 161	Homo sapiens sapiens	HARG_4_A	Molar 1 (36 o 46)	0.70912	4e-05	HARG_4_E	Pelvis	0.70922	3e-05
Harta-Gátőrház	Linearbandkeramik	HARG 5	Object 185	Homo sapiens sapiens	HARG_5_A	Molar 1 (36 o 46)	0.71062	2e-05
Tolna-Mözs TO 003 and 026	Balaton-Lasinja	TOLM 1	Object 81/162	Homo sapiens sapiens	TOLM 01 A	Incisivus	0.70931	1e-05	TOLM 01 E	Femur	0.70929	1e-05
Tolna-Mözs TO 003 and 026	Balaton-Lasinja	TOLM 2	Object 190/306	Homo sapiens sapiens	TOLM 02 A	Molar 2 (47)	0.70929	1e-05	TOLM 02 E	Femur	0.70927	3e-05
Tolna-Mözs TO 003 and 026	Linearbandkeramik	TOLM 4	Object 1649	Homo sapiens sapiens	TOLM 04 A	Molar 2 (37)	0.70925	1e-05
Fajsz	Sopot	FAGA 1	Object 165	Homo sapiens sapiens	FAGA_01_A	Molar 1 (36)	0.70885	3e-05	FAGA_01_E	Costa	0.70897	5e-05
Fajsz	Sopot	FAGA 2	Object 156	Homo sapiens sapiens	FAGA_02_A	Molar 1 (46)	0.7089	3e-05	FAGA_02_E	Costa	0.70901	4e-05
Fajsz	Sopot	FAGA 3	Object 65	Homo sapiens sapiens	FAGA_03_A	Molar 1 (26)	0.70893	3e-05
Animal samples
Bölcske Gyürüsvölgy M3-TO 14. lh.	Linearbandkeramik	BÖVÖ_S_02	Object 138/533	Sus dom.	BÖVÖ_S_02	Molar 3	0.70879	3e-05
Bölcske Gyürüsvölgy M3-TO 14. lh.	Linearbandkeramik	BÖVÖ_S_03	Object 114/442	Sus dom.	BÖVÖ_S_03		0.70917	5e-05
Bölcske Gyürüsvölgy M3-TO 14. lh.	Linearbandkeramik	BÖVÖ_S_01	Object 138/531	Sus dom.	BÖVÖ_S_01	Premolar 4	0.70951	3e-05
Harta-Gátőrház	Linearbandkeramik	HARG_S_01	Object 193	Sus dom.	HARG_S_01		0.70897	2e-05
Harta-Gátőrház	Linearbandkeramik	HARG_O_02	Object 176	Ovis/Capra	HARG_O_02		0.70913	3e-05
Harta-Gátőrház	Linearbandkeramik	HARG_O_01	Object 156	Ovis/Capra	HARG_O_01		0.70936	4e-05
Tolna-Mözs TO 003 and 026	Balaton-Lasinja and Linearbandkeramik	TOLM_S_02	Object 2253/2310	Sus dom.	TOLM_S_02		0.70914	2e-05
Tolna-Mözs TO 003 and 026	Balaton-Lasinja and Linearbandkeramik	TOLM_S_01	Object 2253/2310	Sus dom.	TOLM_S_01		0.70925	5e-05

## Sheet: S1D Table CN Standards
S1C Table. Carbon and nitrogen isotope ratios of the quality control standards analysed along with the collagen samples from Mözs.
	Standard	Certified	This study (Mean ± 1 SD)
δ13C (‰ V-PDB)	IAEA-CH-6 (Sucrose)	-10.45 ± 0.03 ‰	-10.39 ± 0.06 ‰ (n = 12)
	IAEA-CH-7 (Polyethylene)	-32.15 ± 0.05 ‰	-32.01 ± 0.24 ‰ (n = 12)
	USGS 43 (Indian Human Hair)	-21.28 ± 0.10 ‰	-21.27 ± 0.02 ‰ (n = 12)
	Sulfanilamide	In-house standard	-28.16 ± 0.06 ‰ (n = 12)
δ15N (‰ AIR)	IAEA-N-1 (Ammonium sulphate)	0.4 ± 0.2 ‰	0.36 ± 0.08 ‰ (n = 9)
	IAEA-N-2 (Ammonium sulphate)	20.3 ± 0.2 ‰	20.33 ± 0.08 ‰ (n = 12)
	USGS 43 (Indian Human Hair)	8.44 ± 0.10 ‰	8.32 ± 0.07 ‰ (n = 18)
	Sulfanilamide	In-house standard	-2.54 ± 0.09 ‰ (n = 12)

## Sheet: S1E Table Sr isotope summary
S1D Table. Summary counts and percentages of individuals with 87Sr/86Sr ratios in the different local and non-local isotope ranges according to age and sex, burial groups, and skull deformations
a) Distribution of Sr isotope ranges among subadult individuals and adult females, males and individuals of indeterminate sex
		Inf. I/II		Female		Male		Adult indet		All
Range name	87Sr/86Sr	Number	%	Number	%	Number	%	Number	%	Number	%
Non-local high	> 0.71035	3	15	10	33.3333	10	41.6667	0	0	23	30.6667
Local high	0.70958 to 0.71035	3	15	7	23.3333	8	33.3333	0	0	18	24
Local central	0.70928 to 0.70958	13	65	6	20	4	16.6667	1	100	24	32
Local low	0.70862 to 0.70928	1	5	7	23.3333	1	4.16667	0	0	9	12
Non-local low	< 0.70862	0	0	0	0	1	4.16667	0	0	1	1.33333
b) Distribution of Sr isotope ranges among individuals with artificial skull modifications and non-modified skulls
		Inf. I/II modified		Inf. I/II non-modified		Female modified		Female non-modified		Male modified		Male non-modified		Adult indet. Modified		Modified all		Non-modified all
Range name	87Sr/86Sr	Number	%	Number	%	Number	%	Number	%	Number	%	Number	%	Number	%	Number	%	Number	%
Non-local high	> 0.71035	3	16.6667	0	0	10	58.8235	0	0	6	66.6667	4	26.6667	0	0	19	42.2222	4	13.3333
Local high	0.70958 to 0.71035	3	16.6667	0	0	3	17.6471	4	30.7692	2	22.2222	6	40	0	0	8	17.7778	10	33.3333
Local central	0.70928 to 0.70958	11	61.1111	2	100	2	11.7647	4	30.7692	1	11.1111	3	20	1	100	15	33.3333	9	30
Local low	0.70862 to 0.70928	1	5.55556	0	0	2	11.7647	5	38.4615	0	0	1	6.66667	0	0	3	6.66667	6	20
Non-local low	< 0.70862	0	0	0	0	0	0	0	0	0	0	1	6.66667	0	0	0	0	1	3.33333
c) Distribution of Sr isotope ranges among individuals of the three burial groups
		Burial group A								Burial group B								Burial group C
		A female		A male		A indet		A all		B Inf. I/II		B Female		B Male		B all		C Inf. I/II		C Female		C Male		C all
Range name	87Sr/86Sr	Number	%	Number	%	Number	%	Number	%	Number	%	Number	%	Number	%	Number	%	Number	%	Number	%	Number	%	Number	%
Non-local high	> 0.71035	1	16.6667	0	0	0	0	1	10	0	0	7	35	7	43.75	14	30.4348	3	30	2	50	3	60	8	42.1053
Local high	0.70958 to 0.71035	2	33.3333	1	33.3333	0	0	3	30	2	20	3	15	5	31.25	10	21.7391	1	10	2	50	2	40	5	26.3158
Local central	0.70928 to 0.70958	3	50	1	33.3333	1	100	5	50	7	70	3	15	3	18.75	13	28.2609	6	60	0	0	0	0	6	31.5789
Local low	0.70862 to 0.70928	0	0	0	0	0	0	0	0	1	10	7	35	1	6.25	9	19.5652	0	0	0	0	0	0	0	0
Non-local low	< 0.70862	0	0	1	33.3333	0	0	1	10	0	0	0	0	0	0	0	0	0	0	0	0	0	0	0	0

## Sheet: S1F Table CN_Summary statistics
S1E Table. Descriptive statistics of C and N isotope data of various groups of individuals at the cemetery of Mözs, results of pairwise comparisons among these groups and of Mözs with other datasets of the 5th century AD.
Quality criteria for collagen of the samples from burial groups B and C that were analyzed in this study
		Collagen %				C %				N %				atomic C/N
	n	Minimum	Maximum	Average	Standard deviation	Minimum	Maximum	Average	Standard deviation	Minimum	Maximum	Average	Standard deviation	Minimum	Maximum	Average	Standard deviation
Human samples	68	4.2	23.6	16.2	5.3	27.7	45.9	42.6	2.7	10.2	17.3	15.6	1.1	3	3.4	3.2	0.1
Animal samples	14	2.9	18.4	10.4	5.3	25	44	39.2	5.9	9.6	15.9	14.1	2	3	3.3	3.2	0.1
Summary of the δ13C and δ15N values of the human collagen of all burial groups according to age groups, burial groups and evidence for artificial skull modification
		δ13C (‰ V-PDB)					δ15N (‰ AIR)
Age groups	n	Minimum	Maximum	Average	Standard deviation	Median	Minimum	Maximum	Average	Standard deviation	Median
Infans I	12	-17.2688	-12.4202	-15.3043	1.50072	-15.432	9.06951	12.858	10.934	1.28846	10.7114
Infans II	9	-20.668	-15.2188	-16.9382	1.6531	-16.2447	9.12933	10.9135	9.83997	0.514114	9.80809
Female	32	-18.372	-15.0599	-16.5604	0.820035	-16.3733	7.52933	11.2269	9.93761	0.957722	10.1797
Male	26	-18.334	-15.8953	-16.6607	0.588042	-16.5967	9.88211	11.5936	10.693	0.455398	10.649
Adult all	58	-18.372	-15.0599	-16.6054	0.721054	-16.5005	7.52933	11.5936	10.2762	0.856392	10.4252
Burial groups
Group A female	6	-17.0867	-15.455	-16.5333	1.0528	-16.2285	7.52933	11.0737	9.47472	1.38632	9.57633
Group A male	5	-17.277	-16.3473	-16.7145	0.377148	-16.669	10.2057	11.3203	10.7437	0.441097	10.6333
Group A adult all	11	-18.3673	-15.455	-16.6156	0.787431	-16.411	7.52933	11.3203	10.0515	1.21571	10.5137
Group B female	21	-18.372	-15.0599	-16.5436	0.828606	-16.4971	7.57036	11.2269	10.0001	0.880486	10.1744
Group B male	16	-17.8658	-15.8953	-16.5222	0.544574	-16.4932	9.88211	11.5936	10.7113	0.511046	10.8029
Group B adult all	37	-18.372	-15.0599	-16.5344	0.710718	-16.4971	7.57036	11.5936	10.3076	0.816773	10.3194
Group C female	5	-17.6097	-16.1788	-16.6636	0.614168	-16.2851	9.22197	10.9026	10.2307	0.616959	10.3187
Group C male	5	-18.334	-16.167	-17.0503	0.798036	-16.873	10.2107	11.0471	10.5837	0.320529	10.5184
Group C adult all	10	-18.334	-16.167	-16.8569	0.701581	-16.8171	9.22197	11.0471	10.4072	0.499444	10.4252
Skull deformation
Females with artificially deformed skulls	16	-17.1634	-12.8119	-16.3062	0.601258	-16.3733	8.90155	11.0737	10.11	0.626391	10.1956
Females with non-modified skull	16	-18.372	-15.455	-16.8146	0.943587	-16.5623	7.52933	11.2269	9.76522	1.19993	10.134
Males with artificially deformed skull	10	-17.116	-15.9153	-16.4538	0.408554	-16.4416	9.88211	11.0917	10.685	0.443599	10.8372
Males with non-modified skull	16	-18.334	-15.8953	-16.7901	0.655589	-16.6527	9.94654	11.5936	10.698	0.476979	10.5759
Adults with artificially deformed skull (all)	26	-17.1634	-12.8119	-16.363	0.531378	-16.3907	8.90155	11.0917	10.3312	0.622612	10.4252
Adults with non-modified skull (all)	32	-18.372	-15.455	-16.8023	0.799337	-16.6527	7.52933	11.5936	10.2316	1.01554	10.4062
Comparison between males and females
δ13C
Mann-Whitney Rank Sum Test
Normality Test (Shapiro-Wilk):	Failed	(P < 0.050)
Group	N	Median	0.25	0.75
δ13C Female	32	-16.4	-16.99	-16.125
δ13C Male	26	-16.6	-16.9	-16.275
Mann-Whitney U Statistic= 375.500
Yates continuity correction option applied to calculations.
T = 726.500 n(small)= 26 n(big)= 32 (P = 0.531)
The difference in the median values between the two groups is not great enough to exclude the possibility that the difference is due to random sampling variability; there is not a statistically significant difference (P = 0.531)
δ15N
Mann-Whitney Rank Sum Test
Normality Test (Shapiro-Wilk):	Failed	(P < 0.050)
Group	N	Median	0.25	0.75
δ15N Female	32	10.195	9.3	10.6
δ15N Male	26	10.66	10.315	11.06
Mann-Whitney U Statistic= 202.500
Yates continuity correction option applied to calculations.
T = 980.500 n(small)= 26 n(big)= 32 (P = <0.001)
The difference in the median values between the two groups is greater than would be expected by chance; there is a statistically significant difference (P = <0.001)
Comparison between burial groups A and B
δ13C
Normality Test (Shapiro-Wilk):	Passed	(P = 0.066)
Equal Variance Test (Brown-Forsythe):	Passed	(P = 0.320)
The result of the equal variance test indicates the likelihood that the two groups are sampled from populations with equal variances, but does not guarantee the equality or inequality of the two variances.
Group Name	N	Missing	Mean	Std Dev	SEM
Adult A δ13C	11	0	-16.627	0.796	0.24
Adult B δ13C	37	0	-16.539	0.715	0.117
Difference of means	-0.0886
Use the results of Welch's test, where equal variances are not assumed, if the equality of the population variances of the two groups is in doubt.
Equal Variances Assumed (Student's t-test):
t = -0.352 with 46 degrees of freedom.
95 percent two-tailed confidence interval for difference of means: -0.595 to 0.418
Two-tailed P-value = 0.726
The difference in the mean values of the two groups is not great enough to reject the possibility that the difference is due to random sampling variability. There is not a statistically significant difference between the input groups (P = 0.726).
Equal Variances Not Assumed (Welch's t-test):
t = -0.332 with 15.121 degrees of freedom.
95 percent two-tailed confidence interval for difference of means: -0.658 to 0.481
Two-tailed P-value = 0.745
The difference in the mean values of the two groups is not great enough to reject the possibility that the difference is due to random sampling variability. There is not a statistically significant difference between the input groups (P = 0.745).
δ15N
Normality Test (Shapiro-Wilk):	Failed	(P < 0.050)
Mann-Whitney Rank Sum Test
Group	N	Missing	Median	0.25	0.75
Adult A δ15N	11	0	10.5	9.1	11
Adult B δ15N	37	0	10.32	9.915	11
Mann-Whitney U Statistic= 195.000
Yates continuity correction option applied to calculations.
T = 261.000 n(small)= 11 n(big)= 37 (P = 0.844)
The difference in the median values between the two groups is not great enough to exclude the possibility that the difference is due to random sampling variability; there is not a statistically significant difference (P = 0.844)
Comparison between burial groups B and C
δ13C
Normality Test (Shapiro-Wilk):	Passed	(P = 0.070)
Equal Variance Test (Brown-Forsythe):	Passed	(P = 0.993)
The result of the equal variance test indicates the likelihood that the two groups are sampled from populations with equal variances, but does not guarantee the equality or inequality of the two variances.
Group Name	N	Missing	Mean	Std Dev	SEM
Adult B δ13C	37	0	-16.539	0.715	0.117
Adult C δ13C	10	0	-16.868	0.693	0.219
Difference of means	0.329
Use the results of Welch's test, where equal variances are not assumed, if the equality of the population variances of the two groups is in doubt.
Equal Variances Assumed (Student's t-test):
t = 1.301 with 45 degrees of freedom.
95 percent two-tailed confidence interval for difference of means: -0.181 to 0.839
Two-tailed P-value = 0.200
The difference in the mean values of the two groups is not great enough to reject the possibility that the difference is due to random sampling variability. There is not a statistically significant difference between the input groups (P = 0.200).
Equal Variances Not Assumed (Welch's t-test):
t = 1.325 with 14.623 degrees of freedom.
95 percent two-tailed confidence interval for difference of means: -0.202 to 0.860
Two-tailed P-value = 0.205
The difference in the mean values of the two groups is not great enough to reject the possibility that the difference is due to random sampling variability. There is not a statistically significant difference between the input groups (P = 0.205).
δ15N
Normality Test (Shapiro-Wilk):	Failed	(P < 0.050)
Group	N	Missing	Median	0.25	0.75
Adult B δ15N	37	0	10.32	9.915	11
Adult C δ15N	10	0	10.4	10.253	10.75
Mann-Whitney U Statistic= 183.000
Yates continuity correction option applied to calculations.
T = 242.000 n(small)= 10 n(big)= 37 (P = 0.969)
The difference in the median values between the two groups is not great enough to exclude the possibility that the difference is due to random sampling variability; there is not a statistically significant difference (P = 0.969)
Comparison between burial groups A and C
δ13C
Normality Test (Shapiro-Wilk):	Passed	(P = 0.217)
Equal Variance Test (Brown-Forsythe):	Passed	(P = 0.422)
The result of the equal variance test indicates the likelihood that the two groups are sampled from populations with equal variances, but does not guarantee the equality or inequality of the two variances.
Group Name	N	Missing	Mean	Std Dev	SEM
Adult A δ13C	11	0	-16.627	0.796	0.24
Adult C δ13C	10	0	-16.868	0.693	0.219
Difference of means	0.241
Use the results of Welch's test, where equal variances are not assumed, if the equality of the population variances of the two groups is in doubt.
Equal Variances Assumed (Student's t-test):
t = 0.736 with 19 degrees of freedom.
95 percent two-tailed confidence interval for difference of means: -0.444 to 0.926
Two-tailed P-value = 0.471
The difference in the mean values of the two groups is not great enough to reject the possibility that the difference is due to random sampling variability. There is not a statistically significant difference between the input groups (P = 0.471).
Equal Variances Not Assumed (Welch's t-test):
t = 0.741 with 18.971 degrees of freedom.
95 percent two-tailed confidence interval for difference of means: -0.440 to 0.921
Two-tailed P-value = 0.468
The difference in the mean values of the two groups is not great enough to reject the possibility that the difference is due to random sampling variability. There is not a statistically significant difference between the input groups (P = 0.468).
δ15N
Normality Test (Shapiro-Wilk):	Failed	(P < 0.050)
Group	N	Missing	Median	0.25	0.75
Adult A δ15N	11	0	10.5	9.1	11
Adult C δ15N	10	0	10.4	10.253	10.75
Mann-Whitney U Statistic= 52.500
Yates continuity correction option applied to calculations.
T = 112.500 n(small)= 10 n(big)= 11 (P = 0.888)
The difference in the median values between the two groups is not great enough to exclude the possibility that the difference is due to random sampling variability; there is not a statistically significant difference (P = 0.888)
Comparison between females with artificially deformed skulls and females with non-modified skulls
δ13C
Normality Test (Shapiro-Wilk):	Passed	(P = 0.366)
Equal Variance Test (Brown-Forsythe):	Failed	(P < 0.050)
The result of the equal variance test indicates the likelihood that the two groups are sampled from populations with equal variances, but does not guarantee the equality or inequality of the two variances.
Group Name	N	Missing	Mean	Std Dev	SEM
Female deformed skull δ13C	16	0	-16.314	0.603	0.151
Female non-modified skull δ13C	16	0	-16.826	0.948	0.237
Difference of means	0.511
Use the results of Welch's test, where equal variances are not assumed, if the equality of the population variances of the two groups is in doubt.
Equal Variances Assumed (Student's t-test):
t = 1.821 with 30 degrees of freedom.
95 percent two-tailed confidence interval for difference of means: -0.0621 to 1.085
Two-tailed P-value = 0.0786
The difference in the mean values of the two groups is not great enough to reject the possibility that the difference is due to random sampling variability. There is not a statistically significant difference between the input groups (P = 0.079).
Equal Variances Not Assumed (Welch's t-test):
t = 1.821 with 25.423 degrees of freedom.
95 percent two-tailed confidence interval for difference of means: -0.0665 to 1.089
Two-tailed P-value = 0.0804
The difference in the mean values of the two groups is not great enough to reject the possibility that the difference is due to random sampling variability. There is not a statistically significant difference between the input groups (P = 0.080).
δ15N
Normality Test (Shapiro-Wilk):	Passed	(P = 0.177)
Equal Variance Test (Brown-Forsythe):	Failed	(P < 0.050)
The result of the equal variance test indicates the likelihood that the two groups are sampled from populations with equal variances, but does not guarantee the equality or inequality of the two variances.
Group Name	N	Missing	Mean	Std Dev	SEM
Female deformed skull δ15N	16	0	10.108	0.625	0.156
Female non-modified skull δ15N	16	0	9.764	1.195	0.299
Difference of means	0.343
Use the results of Welch's test, where equal variances are not assumed, if the equality of the population variances of the two groups is in doubt.
Equal Variances Assumed (Student's t-test):
t = 1.018 with 30 degrees of freedom.
95 percent two-tailed confidence interval for difference of means: -0.346 to 1.032
Two-tailed P-value = 0.317
The difference in the mean values of the two groups is not great enough to reject the possibility that the difference is due to random sampling variability. There is not a statistically significant difference between the input groups (P = 0.317).
Equal Variances Not Assumed (Welch's t-test):
t = 1.018 with 22.634 degrees of freedom.
95 percent two-tailed confidence interval for difference of means: -0.355 to 1.041
Two-tailed P-value = 0.320
The difference in the mean values of the two groups is not great enough to reject the possibility that the difference is due to random sampling variability. There is not a statistically significant difference between the input groups (P = 0.320).
Comparison between males with artificially deformed skulls and males with non-modified skulls
δ13C
Normality Test (Shapiro-Wilk):	Passed	(P = 0.162)
Equal Variance Test (Brown-Forsythe):	Passed	(P = 0.384)
The result of the equal variance test indicates the likelihood that the two groups are sampled from populations with equal variances, but does not guarantee the equality or inequality of the two variances.
Group Name	N	Missing	Mean	Std Dev	SEM
Male deformed skull δ13C	10	0	-16.461	0.409	0.129
Male non-modified skull δ13C	16	0	-16.791	0.663	0.166
Difference of means	0.33
Use the results of Welch's test, where equal variances are not assumed, if the equality of the population variances of the two groups is in doubt.
Equal Variances Assumed (Student's t-test):
t = 1.411 with 24 degrees of freedom.
95 percent two-tailed confidence interval for difference of means: -0.153 to 0.813
Two-tailed P-value = 0.171
The difference in the mean values of the two groups is not great enough to reject the possibility that the difference is due to random sampling variability. There is not a statistically significant difference between the input groups (P = 0.171).
Equal Variances Not Assumed (Welch's t-test):
t = 1.571 with 23.998 degrees of freedom.
95 percent two-tailed confidence interval for difference of means: -0.104 to 0.764
Two-tailed P-value = 0.129
The difference in the mean values of the two groups is not great enough to reject the possibility that the difference is due to random sampling variability. There is not a statistically significant difference between the input groups (P = 0.129).
δ15N
Normality Test (Shapiro-Wilk):	Passed	(P = 0.552)
Equal Variance Test (Brown-Forsythe):	Passed	(P = 0.715)
The result of the equal variance test indicates the likelihood that the two groups are sampled from populations with equal variances, but does not guarantee the equality or inequality of the two variances.
Group Name	N	Missing	Mean	Std Dev	SEM
Male deformed skull δ15N	10	0	10.672	0.436	0.138
Male non-modified skull δ15N	16	0	10.699	0.476	0.119
Difference of means	-0.0267
Use the results of Welch's test, where equal variances are not assumed, if the equality of the population variances of the two groups is in doubt.
Equal Variances Assumed (Student's t-test):
t = -0.144 with 24 degrees of freedom.
95 percent two-tailed confidence interval for difference of means: -0.411 to 0.357
Two-tailed P-value = 0.887
The difference in the mean values of the two groups is not great enough to reject the possibility that the difference is due to random sampling variability. There is not a statistically significant difference between the input groups (P = 0.887).
Equal Variances Not Assumed (Welch's t-test):
t = -0.147 with 20.577 degrees of freedom.
95 percent two-tailed confidence interval for difference of means: -0.406 to 0.352
Two-tailed P-value = 0.885
The difference in the mean values of the two groups is not great enough to reject the possibility that the difference is due to random sampling variability. There is not a statistically significant difference between the input groups (P = 0.885).
Comparison between all adults with artificially deformed skulls and all adults with non-modified skulls
δ13C
Normality Test (Shapiro-Wilk):	Passed	(P = 0.266)
Equal Variance Test (Brown-Forsythe):	Failed	(P < 0.050)
The result of the equal variance test indicates the likelihood that the two groups are sampled from populations with equal variances, but does not guarantee the equality or inequality of the two variances.
Group Name	N	Missing	Mean	Std Dev	SEM
Adult all deformed skull	26	0	-16.371	0.532	0.104
Adult all non-modified skull	32	0	-16.808	0.805	0.142
Difference of means	0.438
Use the results of Welch's test, where equal variances are not assumed, if the equality of the population variances of the two groups is in doubt.
Equal Variances Assumed (Student's t-test):
t = 2.381 with 56 degrees of freedom.
95 percent two-tailed confidence interval for difference of means: 0.0694 to 0.806
Two-tailed P-value = 0.0207
The difference in the mean values of the two groups is greater than would be expected by chance; there is a statistically significant difference between the input groups (P = 0.021).
Equal Variances Not Assumed (Welch's t-test):
t = 2.481 with 53.978 degrees of freedom.
95 percent two-tailed confidence interval for difference of means: 0.0839 to 0.791
Two-tailed P-value = 0.0163
The difference in the mean values of the two groups is greater than would be expected by chance; there is a statistically significant difference between the input groups (P = 0.016).
δ15N
Normality Test (Shapiro-Wilk):	Failed	(P < 0.050)
Mann-Whitney Rank Sum Test
Group	N	Missing	Median	0.25	0.75
Adult all deformed skull	26	0	10.4	9.97	10.955
Adult all non-modified skull	32	0	10.41	9.988	11
Mann-Whitney U Statistic= 391.000
Yates continuity correction option applied to calculations.
T = 742.000 n(small)= 26 n(big)= 32 (P = 0.701)
The difference in the median values between the two groups is not great enough to exclude the possibility that the difference is due to random sampling variability; there is not a statistically significant difference (P = 0.701)
Comparison between the adult individuals from Mözs and other cemeteries of the 5th century in the Carpathian Basin (data: Hakenbeck et al. 2017)
δ13C
Normality Test (Shapiro-Wilk):	Failed	(P < 0.050)
Kruskal-Wallis One Way Analysis of Variance on Ranks
Group	N	Missing	Median	0.25	0.75
Mözs (MOZ) δ13C	59	0	-16.5	-16.9	-16.2
Keszthely-Fenékpuszta (KFP) δ13C	16	0	-16.9	-17.637	-16.473
Hács-Béndekpuszta (HAC) δ13C	10	0	-18.04	-18.765	-17.185
Győr-Széchenyi Square (GYS) δ13C	28	0	-18.125	-18.815	-17.837
Szolnok-Szanda (SZO) δ13C	50	0	-17.435	-17.797	-17.12
H = 63.348 with 4 degrees of freedom. (P = <0.001)
The differences in the median values among the treatment groups are greater than would be expected by chance; there is a statistically significant difference (P = <0.001)
To isolate the group or groups that differ from the others use a multiple comparison procedure.
All Pairwise Multiple Comparison Procedures (Dunn's Method) :
Comparison	Diff of Ranks	Q	P	P<0.050
MOZ d13C adult vs GYS d13C	76.622	7.074	<0.001	Yes
MOZ d13C adult vs HAC d13C	61.24	3.794	0.001	Yes
MOZ d13C adult vs SZO d13C	49.04	5.405	<0.001	Yes
MOZ d13C adult vs KFP d13C	19.64	1.476	1	No
KFP d13C vs GYS d13C	56.982	3.852	0.001	Yes
KFP d13C vs HAC d13C	41.6	2.186	0.288	No
KFP d13C vs SZO d13C	29.4	2.169	0.301	Do Not Test
SZO d13C vs GYS d13C	27.582	2.476	0.133	No
SZO d13C vs HAC d13C	12.2	0.746	1	Do Not Test
HAC d13C vs GYS d13C	15.382	0.885	1	Do Not Test
Note: The multiple comparisons on ranks do not include an adjustment for ties.
δ15N
Normality Test (Shapiro-Wilk):	Failed	(P < 0.050)
Kruskal-Wallis One Way Analysis of Variance on Ranks
Group	N	Missing	Median	0.25	0.75
Mözs (MOZ) δ15N	59	0	10.4	10	11
Keszthely-Fenékpuszta (KFP) δ15N	16	0	10.2	9.668	10.538
Hács-Béndekpuszta (HAC) δ15N	10	0	8.735	8.425	9.872
Győr-Széchenyi Square (GYS) δ15N	28	0	10.86	10.085	11.468
Szolnok-Szanda (SZO) δ15N	50	0	10.645	10.285	11.063
H = 33.252 with 4 degrees of freedom. (P = <0.001)
The differences in the median values among the treatment groups are greater than would be expected by chance; there is a statistically significant difference (P = <0.001)
To isolate the group or groups that differ from the others use a multiple comparison procedure.
All Pairwise Multiple Comparison Procedures (Dunn's Method) :
Comparison	Diff of Ranks	Q	P	P<0.050
GYS d15N vs HAC d15N	84.307	4.849	<0.001	Yes
GYS d15N vs KFP d15N	48.263	3.263	0.011	Yes
GYS d15N vs MOZ d15N	27.683	2.556	0.106	No
GYS d15N vs SZO d15N	8.727	0.783	1	Do Not Test
SZO d15N vs HAC d15N	75.58	4.623	<0.001	Yes
SZO d15N vs KFP d15N	39.536	2.916	0.035	Yes
SZO d15N vs MOZ d15N	18.956	2.089	0.367	Do Not Test
MOZ d15N vs HAC d15N	56.624	3.508	0.005	Yes
MOZ d15N vs KFP d15N	20.58	1.547	1	No
KFP d15N vs HAC d15N	36.044	1.894	0.582	No
Note: The multiple comparisons on ranks do not include an adjustment for ties.
Comparison between the domestic herbivors (cattle, sheep/goat, horse) and pigs from Mözs and other sites of the 5th century AD in the Carpathian Basin (data: Hakenbeck et al. 2017)
δ13C
Normality Test (Shapiro-Wilk):	Failed	(P < 0.050)
Kruskal-Wallis One Way Analysis of Variance on Ranks
Group	N	Missing	Median	0.25	0.75
Fauna Mözs (MOZ) δ13C	28	0	-20.49	-20.76	-19.73
Fauna Győr-Széchenyi Square (GYS) δ13C	17	0	-19.9	-21.055	-18.38
Fauna Keszthely-Fenékpuszta (KFP) δ13C	13	0	-20.6	-20.685	-19.88
Fauna Szolnok-Szanda (SZO) δ13C	20	0	-20.545	-21.098	-20.165
H = 3.496 with 3 degrees of freedom. (P = 0.321)
The differences in the median values among the treatment groups are not great enough to exclude the possibility that the difference is due to random sampling variability; there is not a statistically significant difference (P = 0.321)
δ15N
Normality Test (Shapiro-Wilk):	Passed	(P = 0.207)
Equal Variance Test (Brown-Forsythe):	Passed	(P = 0.233)
Group Name	N	Missing	Mean	Std Dev	SEM
Fauna Mözs (MOZ) δ15N	28	0	6.539	1.067	0.202
Fauna Győr-Széchenyi Square (GYS) δ15N	17	0	7.129	1.706	0.414
Fauna Keszthely-Fenékpuszta (KFP) δ15N	13	0	6.739	1.035	0.287
Fauna Szolnok-Szanda (SZO) δ15N	20	0	7.583	1.496	0.335
Source of Variation	DF	SS	MS	F	P
Between Groups	3	13.843	4.614	2.574	0.06
Residual	74	132.663	1.793
Total	77	146.505
The differences in the mean values among the treatment groups are not great enough to exclude the possibility that the difference is due to random sampling variability; there is not a statistically significant difference (P = 0.060).
Power of performed test with alpha = 0.050: 0.398
The power of the performed test (0.398) is below the desired power of 0.800.
Less than desired power indicates you are less likely to detect a difference when one actually exists. Negative results should be interpreted cautiously.
